# Supplementary material for: Artificial selection causes significant linkage disequilibrium among multiple unlinked genes in Australian wheat
Source: Evol Appl. 2019 Jul 18;12(8):1610–25. doi: 10.1111/eva.12807 (PMC6708422; doi:10.1111/eva.12807)
Supplement: Supplementary file 2 [file EVA-12-1610-s002.xlsx]

## Sheet: Primers
Table S1. Primers used to characterize 18 genes.
Gene	Amplification	Forward	Reverse1	(Forward/Reverse)2	Annealing	Reference	Comments
Cre8	BS00011795_217	AGCCGTTTGTGTTTCTTCATG	CGTGAGAGGTCTACAGGTTCA	.	60	Jayatilake et al. 2015	Targeting the variant described in the reference
Glu-A1	Glu-A1	CGAGACAATATGAGCAGCAAG	CTGCCATGGAGAAGTTGGA	.	60	Liu et al. 2008	Primers from reference
Glu-B1	Glu-B1-X6	CACTGAGATGGCTAAGCGCC	GCCTTGGACGGCACCACAGG	.	50	Schwarz et al. 2004	Primers from reference
	Glu-B1-x7,17	GGCAACAATCAGCACAAGAG	CTGCAGAGAGTTCTATCACTGC	.	60	Ma et al. 2003	Targeting the variant described in the reference
	Glu-B1.x7OE	ACGTGTCCAAGCTTTGGTTC	GATTGGTGGGTGGATACAGG	.	63	Ragupathy et al. 2008	Primers from reference
	Glu-B1-y8	GCTCCGAGATGTTAGCGCT	CCTTGTCCTGACTGATGCA	.	55	Lei et al. 2006	Targeting the variant described in the reference
	Glu-B1-y18	CCAACTTCTCCGCAGCAGA	CCCCTCCATCCGACACATTA	.	60	Liang et al. 2015	Targeting the variant described in the reference
Glu-B3	Glu-B3.1	ACAGCAACCATGTTCACAA	GAATACCTTGCATGGGTTC	.	60	Wang et al. 2009	Forward primer from Sui et al. 2010
	Glu-B3.3	ACCACCATTTTCACAGCAACT	GTTGCCCGAGTTGCTGTTG	.	60	Wang et al. 2009	Targeting the variant described in the reference
Glu-D1	Glu-D1.x	GGGACAATACGAGCAGCAAA	CTTGTTCCGGTTGTTGCCA	.	60	Liu et al. 2008	Primers from reference
	Glu-D1.y	CGCAAGACAATATGAGCAAACT	TTGCCTTTGTCCTGTGTGC	.	60	Liu et al. 2008	Primers from reference
PinA-D1	Pina-D1	ATGAAGGCCCTCTTCCTCA	TCACCAGTAATAGCCAATAGTG	.	60	Gautier et al. 1994	Primers from reference
	Pina-D1.Null	TGATCCTTCTTGAACAACCTGC	AGGCAAGAAATCCTGCTTTGT	.	55	Gautier et al. 1994	Targeting the variant described in the reference
PinB-D1	Pinb-D1	ATGAAGACCTTATTCCTCCTA	TCACCAGTAATAGCCACTAGGGAA	.	55	Gautier et al. 1994	Primers from reference
Ppo-A1	Ppo-A1	CCAGATACACAACTGCTGGC	GGTACATGATCTTGAGGTTCTCG	.	60	He et al. 2007	Forward primer from reference
Ppo-D1	Ppo-D1	AATTAACAACCTCAAGAATCCCTA	GGGGTCGGTGAAGTCGGT	.	60	He et al. 2007	Targeting the variant described in the reference
Psy-A1	Psy-A1.1	CTAGTGGTCGGTAGTGCGG	TACACCTTCTGCTCCGACGA	.	58	He et al. 2008; Howitt et al. 2009; Crawford et al. 2011	Targeting the variant described in the reference
	Psy-A1.2	AGACCTTCTACCTCGGTACGC	CTTTCTGACGGTCTGAAGTGAG	.	55	He et al. 2008; Howitt et al. 2009; Crawford et al. 2011	Targeting the variant described in the reference
	Psy-A1.ST	AGACCTTCTACCTCGGTACGC	GACGGTCTGAACTCTGAAGTG	.	55	He et al. 2008; Howitt et al. 2009; Crawford et al. 2011	Targeting the variant described in the reference
	Psy-A1r	ATCAAATTAGGCTTTTTGTTGGCTA	GACTGAACAATTATGCACCGGCT	.	55	He et al. 2008; Howitt et al. 2009; Crawford et al. 2011	Targeting the variant described in the reference
Wx-B1	Wx-B1	AGAGCAACTACCAGTCCAGT	GGTGGTGACGTCGTAGTTGG	.	60	Saito et al. 2009	Targeting the variant described in the reference
	Wx-B1.Null	ATGGTTGTTTTCCCATGGCA	ATGGCAATTGAACTTTGATCAGT	.	55	Saito et al. 2009	Targeting the variant described in the reference
Ppd-D1	Ppd-D1ab	ACGCCTCCCACTACACTG	CACTGGTGGTAGCTGAGATT	GTTGGTTCAAACAGAGAGC	55	Beales et al. 2007; Guo et al. 2010	Primers from reference
	Ppd-D1d	GTGTCCTTTGCGAATCCTT	TTGGAGCCTTGCTTCATCT	.	58	Beales et al. 2007; Guo et al. 2010	Primers from reference
Rht-B1	Rht-B1	AGGCAAGCAAAAGCTTGAGA	CATCCCCATGGCCATCTCCAGCT	.	55	Peng et al. 1999	Forward primer from reference
Rht-D1	Rht-D1	CTCGGGTACAAGGTGCGC	CATGCTCTCGACCCAAGACG	.	58	Peng et al. 1999	Targeting the variant described in the reference
Sus-2B	Sus-2B	TAAGCGATGAATTATGGC	TGACAATTGCCTCCTGTATGAG	.	55	Jiang et al. 2011	Forward primer from reference
Vrn-A1	Vrn-A1	CGGCTATGCTCCAGACCAG	GCGACGGCTACTCCGACT	.	55	Yan et al. 2004; Fu et al. 2005	Targeting the variant described in the reference
Vrn-B1	Vrn-B1	CTGCGTACAATAGATCCAAAGTG	CACCTCATGCCAAAAATTGAAGAT	TCAGACCCTTCCCCGGAC	55	Yan et al. 2004; Fu et al. 2005	Targeting the variant described in the reference
Vrn-D1	Vrn-D1av	TCTTACTAGACGCTACAATACCTG	GCTGTCTACTGTCCTGGAGAA	ACTCTTGTCTCCGCGCGTA	55	Yan et al. 2004; Fu et al. 2005	Targeting the variant described in the reference
	Vrn-D1b	GGCATCGTGTGGCTGCAA	GCTGTCAGGTGGTTGGAAGA	.	60	Yan et al. 2004; Fu et al. 2005	Targeting the variant described in the reference
Beales, J., Turner, A., Griffiths, S., Snape, J. W., & Laurie, D. A. (2007). A pseudo-response regulator is misexpressed in the photoperiod insensitive Ppd-D1a mutant of wheat (Triticum aestivum L.). Theoretical and Applied Genetics, 115(5), 721-733
Crawford, A. C., Stefanova, K., Lambe, W., McLean, R., Wilson, R., Barclay, I., & Francki, M. G. (2011). Functional relationships of phytoene synthase 1 alleles on chromosome 7A controlling flour colour variation in selected Australian wheat genotypes. Theoretical and Applied Genetics, 123(1), 95-108
Fu, D., Szűcs, P., Yan, L., Helguera, M., Skinner, J. S., Von Zitzewitz, J., et al. (2005). Large deletions within the first intron in VRN-1 are associated with spring growth habit in barley and wheat. Molecular genetics and genomics, 273(1), 54-65
Gautier, M. F., Aleman, M. E., Guirao, A., Marion, D., & Joudrier, P. (1994). Triticum aestivum puroindolines, two basic cystine-rich seed proteins: cDNA sequence analysis and developmental gene expression. Plant Molecular Biology, 25(1), 43-57
Guo, Z., Song, Y., Zhou, R., Ren, Z., & Jia, J. (2010). Discovery, evaluation and distribution of haplotypes of the wheat Ppd‐D1 gene. New Phytologist, 185(3), 841-851
He, X. Y., He, Z. H., Zhang, L. P., Sun, D. J., Morris, C. F., Fuerst, E. P., & Xia, X. C. (2007). Allelic variation of polyphenol oxidase (PPO) genes located on chromosomes 2A and 2D and development of functional markers for the PPO genes in common wheat. Theoretical and Applied Genetics, 115(1), 47-58
He, X. Y., Zhang, Y. L., He, Z. H., Wu, Y. P., Xiao, Y. G., Ma, C. X., & Xia, X. C. (2008). Characterization of phytoene synthase 1 gene (Psy1) located on common wheat chromosome 7A and development of a functional marker. Theoretical and Applied Genetics, 116(2), 213-221
Howitt, C. A., Cavanagh, C. R., Bowerman, A. F., Cazzonelli, C., Rampling, L., Mimica, J. L., & Pogson, B. J. (2009). Alternative splicing, activation of cryptic exons and amino acid substitutions in carotenoid biosynthetic genes are associated with lutein accumulation in wheat endosperm. Functional & Integrative Genomics, 9(3), 363-376
Jayatilake, D. V., Tucker, E. J., Brueggemann, J., Lewis, J., Garcia, M., Dreisigacker, S., et al. (2015). Genetic mapping of the Cre8 locus for resistance against cereal cyst nematode (Heterodera avenae Woll.) in wheat. Molecular breeding, 35(2), 66
Jiang, Q., Hou, J., Hao, C., Wang, L., Ge, H., Dong, Y., & Zhang, X. (2011). The wheat (T. aestivum) sucrose synthase 2 gene (TaSus2) active in endosperm development is associated with yield traits. Functional & integrative genomics, 11(1), 49-61
Lei, Z. S., Gale, K. R., He, Z. H., Gianibelli, C., Larroque, O., Xia, X. C., ... & Ma, W. (2006). Y-type gene specific markers for enhanced discrimination of high-molecular weight glutenin alleles at the Glu-B1 locus in hexaploid wheat. Journal of Cereal Science, 43(1), 94-101
Liang, X., Zhen, S., Han, C., Wang, C., Li, X., Ma, W., & Yan, Y. (2015). Molecular characterization and marker development for hexaploid wheat-specific HMW glutenin subunit 1By18 gene. Molecular breeding, 35(12), 221
Liu, S., Chao, S., & Anderson, J. A. (2008). New DNA markers for high molecular weight glutenin subunits in wheat. Theoretical and Applied Genetics, 118(1), 177-182
Ma, W., Zhang, W., & Gale, K. R. (2003). Multiplex-PCR typing of high molecular weight glutenin alleles in wheat. Euphytica, 134(1), 51-60
Peng, J., Richards, D. E., Hartley, N. M., Murphy, G. P., Devos, K. M., Flintham, J. E., et al. (1999). ‘Green revolution’genes encode mutant gibberellin response modulators. Nature, 400(6741), 256-261
Ragupathy, R., Naeem, H. A., Reimer, E., Lukow, O. M., Sapirstein, H. D., & Cloutier, S. (2008). Evolutionary origin of the segmental duplication encompassing the wheat GLU-B1 locus encoding the overexpressed Bx7 (Bx7 OE) high molecular weight glutenin subunit. Theoretical and Applied Genetics, 116(2), 283-296
Saito, M., Vrinten, P., Ishikawa, G., Graybosch, R., & Nakamura, T. (2009). A novel codominant marker for selection of the null Wx-B1 allele in wheat breeding programs. Molecular breeding, 23(2), 209-217
Schwarz, G., Felsenstein, F. G., & Wenzel, G. (2004). Development and validation of a PCR-based marker assay for negative selection of the HMW glutenin allele Glu-B1-1d (Bx-6) in wheat. Theoretical and Applied Genetics, 109(5), 1064-1069
Sui, X., Wang, L., Xia, X., Wang, Z., & He, Z. (2011). Development of an allele-specific marker for Glu-B3 alleles in common wheat and establishment of a multiplex PCR assay. Crop and Pasture Science, 61(12), 978-987
Wang, L. H., Zhao, X. L., He, Z. H., Ma, W., Appels, R., Peña, R. J., & Xia, X. C. (2009). Characterization of low-molecular-weight glutenin subunit Glu-B3 genes and development of STS markers in common wheat (Triticum aestivum L.). Theoretical and Applied Genetics, 118(3), 525-539
Wilhelm, E. P., Mackay, I. J., Saville, R. J., Korolev, A. V., Balfourier, F., Greenland, A. J., et al. (2013). Haplotype dictionary for the Rht-1 loci in wheat. Theoretical and applied genetics, 126(7), 1733-1747
Yan, L., Helguera, M., Kato, K., Fukuyama, S., Sherman, J., & Dubcovsky, J. (2004). Allelic variation at the VRN-1 promoter region in polyploid wheat. Theoretical and applied genetics, 109(8), 1677-1686
